# Supplementary material for: Heterogeneity of Fish Taxonomic and Functional Diversity Evaluated by eDNA and Gillnet along a Mangrove–Seagrass–Coral Reef Continuum
Source: Animals (Basel). 2023 May 26;13(11):1777. doi: 10.3390/ani13111777 (PMC10251956; doi:10.3390/ani13111777)
Supplement: Supplementary file 1 [file animals-13-01777-s001.zip]

Archive with 1 entries (1 files):
- animals-2283502-supplementary.pdf
